# Supplementary material for: In Situ Formation of CoS2 Hollow Nanoboxes via Ion-Exchange for High-Performance Microwave Absorption
Source: Nanomaterials (Basel). 2022 Aug 21;12(16):2876. doi: 10.3390/nano12162876 (PMC9460408; doi:10.3390/nano12162876)
Supplement: Supplementary file 1 [file nanomaterials-12-02876-s001.zip]

Archive with 1 entries (1 files):
- nanomaterials-1851837-supplementary.pdf
